# Supplementary material for: The Effect of the Dietary Inclusion of Crude Glycerin in Pre-Starter and Starter Diets for Piglets
Source: Animals (Basel). 2021 Apr 26;11(5):1249. doi: 10.3390/ani11051249 (PMC8145888; doi:10.3390/ani11051249)
Supplement: Supplementary file 1 [file animals-11-01249-s001.zip]

Archive with 1 entries (1 files):
- animals-1160088-supplementary.pdf
